# Supplementary material for: Accessory Chromosome Contributes to Virulence of Banana Infecting Fusarium oxysporum Tropical Race 4
Source: Mol Plant Pathol. 2025 Sep 12;26(9):e70146. doi: 10.1111/mpp.70146 (PMC12430104; doi:10.1111/mpp.70146)
Supplement: Supplementary file 8 — Table S1: Primers used in this study. [file MPP-26-e70146-s002.xlsx]

## Sheet: Sheet1
AC12 screening	Sequence	Position
II5_AC12mark1_F	ATCTGCTGCCGCTTTATCCT	101845-101864
II5_AC12mark1_R	CCTCTTGTCGAGTTAGGCCC	102632-102651
II5_AC12mark2_F	GAAAAGGTTTGTCGGGTTCGG	355546-355566
II5_AC12mark2_R	CTTGTTTCGCTCAACGGCAA	356318-356337
II5_AC12mark3_F	TCAAGCCTTTACACTATCCTCTGT	617056-617079
II5_AC12mark3_R	GCACGCCTATTCATCCCCAT	617449-617468
II5_AC12mark4_F	TTCCGTGTGGAAATGGCTCT	778733-778752
II5_AC12mark4_R	CGGGCTTTGTTTATGGGGAGA	779184-779204
II5_AC12mark5_F	CTTCGACTTGGGGTCGTCAA	994756-994775
II5_AC12mark5_R	GCGAATGCAGTGATCGGAAC	995402-995421
Primers Cas9 RNP transformation
H2B_sacII_F	CTGACCCGCGGATGGCTCCCAAGG
H2B_speI_R	GTGCGGCCGCACTAGTCTTGTAGATGT
SIX13_dt_fwd1	ATCGGGATCAGGCCTTCAACGAAGAGGAGCTACTCAAAGTCGTGGACGAGCTCTCGGTAAtgctggccttttgctcacatgcatg
Six13_dt_rv1	TCCGTTAGGGTATTGGTCGTTTTGACGCCTCTGTAGTGCTGCTTCCGAGACTAGGGCCCGatcgccggaaaggacccgcaaatg
Six13_sgRNA1	AAGCTAATACGACTCACTATAGG AGCTAACAAACCATACGGAAGTTTTAGAGCTAGAAATAGCAAG
Primers Cas9 plasmid transformation
II5_1g02190_9gRNA_F	CTCGGGTTGACACGGGTAACGAACTGA
II5_1g02190_9gRNA_R	AAACTCAGTTCGTTACCCGTGTCAACC
II5_1g02190_9gRNA_F2	CTCGGCCTACATCAAGGAGGTTGACAC
II5_1g02190_9gRNA_R2	AAACGTGTCAACCTCCTTGATGTAGGC
Donor template generation
1g02190up_F	TCCCACTTGTTAGTGCACCTG
1g02190up_R	cactagctccagccaagcccaaaaaGCAGTCCCATGACAGCTTGA
NatR_1g02190_F	CAAGCTGTCATGGGACTGCAtttttgggcttggctggagctagtg
NatR_1g02190_R	ACTGATTATACCGACGAGTCCActcactgatacatctggcacctact
1g02190down_F	agtaggtgccagatgtatcagtgagTGGACTCGTCGGTATAATCAGT
1g02190down_R	TATCACAATACGCAAGTCTGGT
Transformant screening
II5_1g02190screen_F	TGGGGCGGTCAGTATATGATAA
II5_1g02190screen_R	TTCAGTCACAAGGGGGAGGT
II5_1g02190genescreen_F	CCATCTGACGTCACCACCAC
II5_1g02190genescreen_R	CGGGCTATAGACGCAGGC
II5_12g00300screen_F	TAAGCGAATGCACCATCCTGT
II5_12g00300screen_R	AGCAAGTATACGCGGCCTTC
II5_12g00300_genescreen_F	GCCGCGTTGCAGAAACCATA
II5_12g00300_genescreen_R	GCCATTCACCACTTTGTCGG
II5_1g02190screen2_F	GACCGGCGCAAAATCTTTTCA
II5_1g02190screen2_R	TCATCCTCCTAAATCTTCTTTGCT
Six13_TR4_F	ACCATGACTCGGTTTCACCTTATCCT
Six13_TR4_R	TTACTCTAAAGTAACCTCCCACTGT
Complementation
12g00300up_F	GATCGCGTCTGTCCTGAGTG
12g00300downNatR_R	cactagctccagccaagcccaaaaaATCAGCGACCTTATTTGCAGC
NatR_12g00300_F	GCTGCAAATAAGGTCGCTGATtttttgggcttggctggagctagtg
NatRfull_R	ctcactgatacatctggcacctact
Southern blot
probe	TCCTCTGTCTCCCACTACTAAATACACCTCTATATCACATAGTAGAAAAACAAGTAAACGAGCTGCTAAGATTTTCAAAACGCTTAATTCTGCACTCTGTCGGCACCATCACTATCGTACGGCTCTTCCTCGGACTCGGAGGCGGACTCAGAGTCCGAATCATACGCAGACATATCCCCATTCTCGCATTCATAAAGGTCCCATATATGACCGGCGTCCCTGCACTTTGCGCCGGCTCTAGAGCAAGACGAGCAAATGAGA
Chromosome rearrangements
II5_Chr5mark_F	CTGAGGGGATGAGTTAGCGG	959628-959647
II5_Chr5mark_R	GGGTCTCGTGTTATGCTCCG	960268-960305
II5_Chr6mark_F	TGCTCCCGCAAGGATTTGAT	2830872-2830891
II5_Chr6mark_R	TGCAGATCGTCGGTTGTGAA	2831615-2831634
