# Supplementary material for: Accessory Chromosome Contributes to Virulence of Banana Infecting Fusarium oxysporum Tropical Race 4
Source: Mol Plant Pathol. 2025 Sep 12;26(9):e70146. doi: 10.1111/mpp.70146 (PMC12430104; doi:10.1111/mpp.70146)
Supplement: Supplementary file 9 — Table S2: Assembly statistics of the generated accessory chromosome 12 (AC12) loss mutants. [file MPP-26-e70146-s003.xlsx]

## Sheet: Sheet1
Assembly	4_1_contigs	6_2_contigs	6_4_contigs	7_1_contigs	7_2_contigs	7_3_contigs	10_1_contigs
# contigs	431	415	411	441	411	413	412
Largest contig	1736785	1736785	1736787	1736585	1736787	1736784	1736785
Total length	45802950	45810643	45811571	45798113	45821084	45810314	45815531
GC (%)	47.5	47.49	47.49	47.5	47.49	47.49	47.49
N50	366890	369406	383888	366883	383990	383990	383887
N75	171361	173007	163689	180354	180411	179922	171361
L50	38	38	37	38	36	36	36
L75	83	82	80	81	78	79	79
