# Supplementary material for: Accessory Chromosome Contributes to Virulence of Banana Infecting Fusarium oxysporum Tropical Race 4
Source: Mol Plant Pathol. 2025 Sep 12;26(9):e70146. doi: 10.1111/mpp.70146 (PMC12430104; doi:10.1111/mpp.70146)
Supplement: Supplementary file 10 — Table S3: Sequence information of the effectors targeted for deletion or complementation. [file MPP-26-e70146-s010.xlsx]

## Sheet: Sheet1
Gene	Chr	Position	CDS	AA
1g02190	1	1035294-1035784	ATGAGGTTCTCCCTAACACAGATTGCACTCATTGGCCTTCTCGGGCTGGCTCATGCCGAGAATTGGGATT CATGCCATTGCATGCGGTATCCTGATACCCAGACGGCTAACTGGTGCGCAACCAATTTTGCTTGTGGCGA TATGGGACCAGGCTATACCATCAAGCCCGGCGGCGATTGTTCTCGCCTGAACGGAAAATCGATCAGCGGA CCGGATTTCTATAATGTATGCCGGAAGCACGACCCCAATAACGGTGAAGCCGACAGCTGCTGCACTCGTT GGGTTGATGGCGTGGTGGTGACGTCAGATGGCTGTTTCAAGTAG	MRFSLTQIALIGLLGLAHAENWDSCHCMRYPDTQTANWCATNFACGDMGPGYTIKPGGDCSRLNGKSISG PDFYNVCRKHDPNNGEADSCCTRWVDGVVVTSDGCFK
12g00300	12	108817-109330	ATGCAGCCATTCACCACTTTGTCGGTTATGCTCGTAGCAGTCATAAGCCCTGCTCTGATCAATGCCCAAC TTATAACTCATGCTATACGAGCAGACGCGGCCAATCCTCCCAACAGCAGTTCGACTAGTACTGTAACTGT TGTGACCATGGCTCCACCTCCTCCCTCGGGAATGGGATGTGTCTGCATGGCACCAACCTCTTCCGGAAAA GATGAATCGATGAGAGATCGTACACAGAATATTTGCCAGCAGCAAGGAGCCTTCTTGCGAGGTACTCTCG ACTTTTACGGCAGGGGCAATTTCTATTGTAACTTTGTCAACGGTATCGATCCGGCTAAGTGGGACCAAAG CTGCCGTACGATTTATGGTGATGGAACATATGGTTTCTGCAACG…	MQPFTTLSVMLVAVISPALINAQLITHAIRADAANPPNSSSTSTVTVVTMAPPPPSGMGCVCMAPTSSGK DESMRDRTQNICQQQGAFLRGTLDFYGRGNFYCNFVNGIDPAKWDQSCRTIYGDGTYGFCNAAN
SIX13	12	26896-27925	ATGACTCGGTTTCACCTTATCCTTTTACCATTACTTTTCTCCTGGTTCTCCTATTGTTTAGGGGAGTTAG AGGTGTCTGATTTGTCTGATCAGCCTCCTAGCGTCGAAAATACTTATCGGGATCAGGCCTTCAACGAAGA GGAGCTACTCAAAGTCGTGGACGAGCTCTCGGTAAAGCTAACAAACCATACGGAACGGGCCCTAGTCTCG GAAGCAGCACTACAGAGGCGTCAAAACGACCAATACCCTAACGGAGTTTGCCCGAGTGGAGGACGTTTTT ATCTTGATGTAGATGAAGATAGGTCATGCAACAGTAAATGGGGAATTGCAACTCCCGACGAAACTAGAAC GTTTGGCTCAACTGGTTCGGTTTGCGCAGGCACGTTCAGGCGGA…	MTRFHLILLPLLFSWFSYCLGELEVSDLSDQPPSVENTYRDQAFNEEELLKVVDELSVKLTNHTERALVS EAALQRRQNDQYPNGVCPSGGRFYLDVDEDRSCNSKWGIATPDETRTFGSTGSVCAGTFRRITCACCFTT HPITNNDAPRMDGIYCQKWEICKQEHERWSKWGKLVPHTSCVKAKKLTEIFIATKKVVKEYCTPKRWLPS TGKGKNAKFHAWAYNYSTGQFTKLKWMYLKLDGQYAKSAPGISEWGLTYSVNEHNAIELCGYPSDDMQKN SIDAELQWEVTLE
